# Supplementary material for: Comparative analysis of trends and determinants of anaemia between adult and teenage pregnant women in two rural districts of Ghana
Source: BMC Public Health. 2019 Oct 26;19:1379. doi: 10.1186/s12889-019-7603-6 (PMC6815436; doi:10.1186/s12889-019-7603-6)
Supplement: Supplementary file 1 — Additional file 1. A compilation of the raw data collected from all health centres included in this study. (XLSX 14 kb) [file 12889_2019_7603_MOESM1_ESM.xlsx]

## Sheet: Sheet1
HEALTH_CNT	DISTRICTS	ANCR2012	ANCR2013	ANCR2014	ANCR2015	ANCR2016	ANCA2012	ANCA2013	ANCA2014	ANCA2015	ANCA2016	4thVisit2012	4thVisit2013	4thVisit2014	4thVisit2015	4thVisit2016	HbChecked2012	HbChecked2013	HbChecked2014	HbChecked2015	HbChecked2016	AnaemiaatReg2012	AnaemiaatReg2013	AnaemiaatReg2014	AnaemiaatReg2015	AnaemiaatReg2016	SevAnReg2012	SevAnReg2013	SevAnReg2014	SevAnReg2015	SevAnReg2016	Hbchecked36th2012	Hbchecked36th2013	Hbchecked36th2014	Hbchecked36th2015	Hbchecked36th2016	Anaemia36th2012	Anaemia36th2013	Anaemia36th2014	Anaemia36th2015	Anaemia36th2016	SevAnaemia36th2012	SevAnaemia36th2013	SevAnaemia36th2014	SevAnaemia36th2015	SevAnaemia36th2016	Total Deliveries 2012	Total Deliveries 2013	Total Deliveries 2014
BANKA	AAS	164	168	100	130	106	900	645	313	413	352	120	85	46	51	46	147	17	32	0	2	43	0	0	0	12	4	0	0	0	5	34	0	2	9	19	12	0	0	0	7	0	0	0	0	2	72	85	56
BOMPATA	AAS	204	203	214	172	139	805	771	730	668	538	169	171	166	107	73	204	203	214	172	139	18	17	75	67	51	0	0	0	1	0	66	79	74	60	55	0	2	7	18	7	0	0	0	0	0	86	62	71
JUASO	AAS	1625	1797	1294	1248	782	8942	10158	9009	6151	3793	1090	961	643	612	391	1506	1459	1266	1236	782	298	408	298	756	321	62	87	20	141	15	925	1117	995	2201	802	166	209	191	375	74	32	27	15	46	11	1012	1154	1084
KOMESO	AAS	197	208	207	187	120	793	660	696	626	553	60	55	50	103	93	155	149	147	114	87	45	31	29	72	43	0	0	1	1	2	273	269	299	41	72	48	27	24	2	0	0	0	3	0	0	127	88	105
OBOGU	AAS	523	540	478	499	349	2648	2503	2503	2525	1510	532	336	448	314	260	263	284	339	382	312	152	87	153	164	58	7	3	3	5	1	178	121	141	3401	272	106	34	62	43	17	0	0	0	1	0	255	261	278
ROSES	AAS	354	484	352	282	154	939	1102	1133	800	432	98	92	147	110	69	354	478	352	280	154	167	246	350	181	105	0	0	0	0	0	101	135	157	105	87	21	95	111	103	80	0	0	0	0	0	134	154	165
OFOASE	AAS	305	250	258	303	273	2358	1289	1468	1354	1084	166	160	142	190	165	305	250	258	303	267	136	143	172	195	121	3	8	0	0	0	48	38	60	159	138	4	11	11	10	0	0	1	0	0	0	164	136	187
MANKRANSO	AASo	1325	1325	1325	996	843	4276	5124	3615	3167	2539	500	647	523	563	457	1183	1057	922	872	576	329	580	508	324	292	4	24	18	6	5	162	359	291	195	212	23	67	49	5	46	3	4	0	0	2	947	999	1080
SABRONUM	AASo	422	426	379	432	374	1478	1273	1724	1948	2006	200	281	664	656	794	315	247	160	338	288	39	73	43	50	42	2	8	1	0	0	24	5	109	226	193	0	0	2	28	36	0	0	0	0	0	156	140	200
STEDWARDS	AASo	338	454	450	450	459	1574	1931	1857	1933	1944	357	254	492	299	271	267	312	378	405	450	93	66	241	259	204	0	1	0	3	5	85	64	198	175	239	5	9	6	30	15	0	0	0	0	0	198	172	235
MPASASO1	AASo	254	358	372	386	229	1026	1216	1607	1454	1353	338	400	703	311	203	169	59	258	299	209	63	13	29	35	19	4	0	1	0	4	73	11	101	123	98	14	3	3	14	1	0	0	0	0	0	117	106	170
STJOHNS	AASo	245	196	189	184	192	1125	878	876	852	880	149	127	143	135	132	235	194	184	184	184	122	113	107	74	75	8	3	7	1	1	106	112	129	122	127	56	56	60	44	53	1	0	0	0	0	111	111	132
POKOKRUM	AASo	750	746	605	471	149	1474	1542	1621	1176	429	774	751	717	266	90	645	617	554	442	133	230	204	87	87	39	14	1	0	0	1	80	233	168	119	68	23	54	8	23	13	30	0	0	0	0	183	263	305
WIOSO	AASo	286	225	196	211	216	763	750	771	1019	1265	88	68	150	157	187	177	62	220	155	158	73	41	41	32	28	1	2	0	1	0	0	5	39	81	92	0	1	7	3	16	0	0	0	0	0	65	93	113
[truncated: 32 more columns]
