# Supplementary material for: Comparative analysis of trends and determinants of anaemia between adult and teenage pregnant women in two rural districts of Ghana
Source: BMC Public Health. 2019 Oct 26;19:1379. doi: 10.1186/s12889-019-7603-6 (PMC6815436; doi:10.1186/s12889-019-7603-6)
Supplement: Supplementary file 2 — Additional file 2. A compilation of the raw data collected from the ANC records of the participants included in this study. (XLSX 78 kb) [file 12889_2019_7603_MOESM2_ESM.xlsx]

## Sheet: Sheet1
YEAR	Ges_age	Trimester	Sickling_code	Sickling_Status	Hb_registration	Hb_36wk	Weight_kg	SystolicBP	DiastolicBP	AnaemiaStat	AnaemiaCode
2011	16	2	2	NEGATIVE	11	10.4	98	110	60	FALSE	2
2011	32	3	2	NEGATIVE	5.5		39	110	60	TRUE	1
2011	24	2	2	NEGATIVE	12	12	66	90	60	FALSE	2
2011	34	3	2	NEGATIVE	8.9		54	80	60	TRUE	1
2011	16	2	2	NEGATIVE	7.1	8.4	63	120	80	TRUE	1
2011	28	3	2	NEGATIVE	8.7		60	100	60	TRUE	1
2011	16	2	2	NEGATIVE	7.5	12	53	110	70	TRUE	1
2011	16	2	2	NEGATIVE	8.6	10.5	52	110	70	TRUE	1
2011	20	2	2	NEGATIVE	9.1	9	50	110	70	TRUE	1
2011	36	3		FALSE		9.3	84	110	70	TRUE	1
2011	16	2	2	NEGATIVE	8.6	11.6	72	100	60	TRUE	1
2011	26	3	2	NEGATIVE	9.1		56	100	60	TRUE	1
2011	8	1	2	NEGATIVE		11.3	47	90	60	TRUE	1
2011		1	2	NEGATIVE	8.4		38	90	60	TRUE	1
2011	16	2	2	NEGATIVE	7.7		55	100	60	TRUE	1
2011	8	1	2	NEGATIVE	11		55	90	60	FALSE	2
2011	22	2	2	NEGATIVE	10.9	10.7	54	90	60	TRUE	1
2011	30	3	2	NEGATIVE	10.7		62	80	80	TRUE	1
2011	24	2	2	NEGATIVE	9.5		50	110	70	TRUE	1
2011	20	2	2	NEGATIVE	12		62	120	80	FALSE	2
2011	8	1	2	NEGATIVE	8		55	100	60	TRUE	1
2011	8	1	2	NEGATIVE	9.1		62	100	60	TRUE	1
2011	16	2	2	NEGATIVE	10.6	5.2	51	120	70	TRUE	1
2011	19	2	2	NEGATIVE	10.2		58	110	70	TRUE	1
2011	22	2	2	NEGATIVE	12	11.3	63	100	60	FALSE	2
2011	24	2	2	NEGATIVE	9.4		46	100	60	TRUE	1
2011	8	1	2	NEGATIVE	10.4	9.8	70	100	70	TRUE	1
2011	12	1	2	NEGATIVE	6.3		54	100	60	TRUE	1
2011	18	2	2	NEGATIVE	11.3		72	90	60	FALSE	2
2011	8	1	2	NEGATIVE	9.2		82	100	70	TRUE	1
2011	16	2	2	NEGATIVE	12	9.1	65	100	60	FALSE	2
2011	20	2	2	NEGATIVE	11.6		59	100	60	FALSE	2
2011	16	2	1	POSITIVE	11		51	110	60	FALSE	2
2011	12	1	2	NEGATIVE	6.3	10	59	110	60	TRUE	1
2011	24	2	2	NEGATIVE	9.8	10.4	73	110	70	TRUE	1
2011	8	1	2	NEGATIVE	9.2	6	54	90	60	TRUE	1
2011	20	2	2	NEGATIVE	7	8.4	44	100	60	TRUE	1
2011	24	2	2	NEGATIVE	11.2	10	76	100	70	FALSE	2
2011	20	2	2	NEGATIVE	8.9	6.2	69	140	90	TRUE	1
2011	34	3	2	NEGATIVE		10.6	62	100	60	TRUE	1
2011	20	2	2	NEGATIVE	11.3	12.3	71	110	70	FALSE	2
2011	20	2	2	NEGATIVE	7.5	11.7	65	110	80	TRUE	1
2011	16	2	2	NEGATIVE	10.2	9.1	60	110	70	TRUE	1
2011	8	1	2	NEGATIVE	9	9.2	66	100	60	TRUE	1
2011	8	1	1	POSITIVE	10.6	10.8	61	110	60	TRUE	1
2011	20	2	2	NEGATIVE	7	8.7	56	100	60	TRUE	1
2011	20	2	2	NEGATIVE	9.7	9.2	45	100	60	TRUE	1
2011	20	2	2	NEGATIVE	11.9		60	110	60	FALSE	2
2011	32	3	2	NEGATIVE	10.7	10.8	73	130	90	TRUE	1
2011	20	2	2	NEGATIVE	11.8	8.7	66	100	60	FALSE	2
2011	16	2	2	NEGATIVE	7.7	8.3	47	90	80	TRUE	1
2011	12	1	2	NEGATIVE	11.2	9.7	60	100	60	FALSE	2
2011	8	1	2	NEGATIVE	10.4	9.7	63	110	0	TRUE	1
2011	12	1	2	NEGATIVE	12	11.6	85	90	50	FALSE	2
2011	24	2	2	NEGATIVE	8.2	10.9	55	140	80	TRUE	1
2011	8	1	2	NEGATIVE	7.7	9.5	82	90	80	TRUE	1
2011	4	1	2	NEGATIVE	12.6	10	74	100	70	FALSE	2
2011	8	1	2	NEGATIVE	10.3	9.8	57	100	60	TRUE	1
2011	18	2	2	NEGATIVE	7.1	7.1	37	100	60	TRUE	1
2011	16	2	1	POSITIVE	7.4	9.6	67	100	60	TRUE	1
2011	16	2	2	NEGATIVE	11.3			100	60	FALSE	2
2011	16	2	2	NEGATIVE	8.6	11.2	64	90	60	TRUE	1
2011	12	1	2	NEGATIVE	9.5		54	110	70	TRUE	1
2011	12	1	2	NEGATIVE	9.6		82	110	60	TRUE	1
2011	12	1	2	NEGATIVE	11.9	8.2	66	100	60	FALSE	2
2011	36	3	2	NEGATIVE	9.1		46	110	70	TRUE	1
2011	8	1	2	NEGATIVE	6.4		53	120	70	TRUE	1
2011	36	3	2	NEGATIVE	6.5	7	55	110	60	TRUE	1
2011	16	2	2	NEGATIVE	9.3	12	64	120	60	TRUE	1
2011	16	2	2	NEGATIVE	11.2		80	110	60	FALSE	2
2011	16	2	2	NEGATIVE	9.1		70	120	70	TRUE	1
2011	36	3	2	NEGATIVE		12.7	64	100	70	TRUE	1
2011	28	3	2	NEGATIVE	6	7.7	57	110	70	TRUE	1
2011	16	2	2	NEGATIVE	8.8		75	110	60	TRUE	1
2011	32	3	2	NEGATIVE	9.6	7.8	60	90	60	TRUE	1
2011	24	2	2	NEGATIVE	12	8	67	100	60	FALSE	2
2011	28	3	2	NEGATIVE	7.6		52	100	70	TRUE	1
2011		1	2	NEGATIVE	10	12.4	69	100	60	TRUE	1
2011	28	3	2	NEGATIVE	9.6		55	100	60	TRUE	1
2011	8	1	2	NEGATIVE	11.9		46	110	60	FALSE	2
2011	16	2	2	NEGATIVE	8.3		52	120	70	TRUE	1
2011	8	1	2	NEGATIVE	10.2		67	120	70	TRUE	1
2011	12	1	1	POSITIVE	7.4		70	110	70	TRUE	1
2011	20	2	2	NEGATIVE	6.7		55	120	8070	TRUE	1
2011	30	3	2	NEGATIVE	7.5	11.3	75	100	70	TRUE	1
2011	12	1	2	NEGATIVE	8.4	9.6	54	90	60	TRUE	1
2011	20	2	2	NEGATIVE	92		73	100	70	FALSE	2
2011	12	1	2	NEGATIVE	7.1		49	90	60	TRUE	1
2011	4	1	2	NEGATIVE	8.8		48	100	60	TRUE	1
2011	12	1	2	NEGATIVE	9.8		69	90	50	TRUE	1
2011	8	1	2	NEGATIVE	13.9	10.6	65	100	50	FALSE	2
2011	15	2	2	NEGATIVE	9.7		65	120	80	TRUE	1
2011	4	1	2	NEGATIVE	6.5	9.8	80	100	60	TRUE	1
2011	32	3	1	POSITIVE	10.4		61	120	80	TRUE	1
2011	20	2	1	POSITIVE	7.4		60	120	60	TRUE	1
2011	12	1	2	NEGATIVE	9.7		55	110	60	TRUE	1
2011	20	2	2	NEGATIVE	8.6	10.4	55	100	60	TRUE	1
2011	28	3	2	NEGATIVE	10.5		45	90	60	TRUE	1
2011	18	2	2	NEGATIVE	9.2		56	100	60	TRUE	1
2011	16	2	2	NEGATIVE	6	14.7	75	110	60	TRUE	1
2012	21	2	2	NEGATIVE	8.5	9.7	79	110	80	TRUE	1
2012	34	3	2	NEGATIVE	11.7	12	-			FALSE	2
2012	20	2	2	NEGATIVE	8.6		60	100	60	TRUE	1
2012	18	2	1	POSITIVE	9	10.9	54	90	60	TRUE	1
2012	8	1	2	NEGATIVE	9.4	10.5	51	110	60	TRUE	1
2012	32	3	1	POSITIVE	11.7	9	57	103	57	FALSE	2
2012	22	2	2	NEGATIVE	10	9.8	45	110	80	TRUE	1
2012	4	1	2	NEGATIVE	4.3		43	100	50	TRUE	1
2012	18	2	2	NEGATIVE	10.8		50	110	60	TRUE	1
2012	16	2	2	NEGATIVE	12.4	12	48	80	60	FALSE	2
2012	16	2	2	NEGATIVE	8.6	9.8	43	110	60	TRUE	1
2012	8	1	2	NEGATIVE	9.6	10.1	60	110	70	TRUE	1
2012	36	3	1	POSITIVE	10.1	10.1	60	110	70	TRUE	1
2012	16	2	2	NEGATIVE	9	8.7	61	120	70	TRUE	1
2012	4	1	2	NEGATIVE	9	12.6	52	100	70	TRUE	1
2012	20	2	2	NEGATIVE	12.4	14.5	49	90	50	FALSE	2
2012	12	1	2	NEGATIVE	11	13	55	100	60	FALSE	2
2012	20	2	2	NEGATIVE	8.3	9.1	59	110	60	TRUE	1
2012	24	2	2	NEGATIVE	7.5		52	100	60	TRUE	1
2012	24	2	2	NEGATIVE	6.7	10	76	100	60	TRUE	1
2012	4	1	2	NEGATIVE	10.8	6.1	59	90	60	TRUE	1
2012	28	3	2	NEGATIVE	7.5	13.7	59	100	65	TRUE	1
2012	12	1	2	NEGATIVE	12.7	9.5	50	120	70	FALSE	2
2012	16	2	2	NEGATIVE	9	11.2	38	90	60	TRUE	1
2012	24	2	2	NEGATIVE	10.1	10.1	70	140	80	TRUE	1
2012	4	1	2	NEGATIVE	10.8	7.3	52	120	80	TRUE	1
2012	18	2	2	NEGATIVE	8.6	11.9	100	100	60	TRUE	1
2012	20	2	2	NEGATIVE	13.5	11.5	75	100	60	FALSE	2
2012	16	2	2	NEGATIVE	8.4	11.2	70	111	67	TRUE	1
2012	32	3	2	NEGATIVE	12	13.1	70	100	60	FALSE	2
2012	8	1	2	NEGATIVE	12	10.5	49	110	60	FALSE	2
2012	16	2	2	NEGATIVE	7.9	11.2	60	100	70	TRUE	1
2012	22	2	2	NEGATIVE	11.3	12	45	120	60	FALSE	2
2012	16	2	1	POSITIVE	8.6	11.3	56	100	70	TRUE	1
2012	16	2	1	POSITIVE	7.5	11.6	40	100	60	TRUE	1
2012	16	2	2	NEGATIVE	8.2	10.7	50	110	60	TRUE	1
2012	18	2	2	NEGATIVE	11.6	13	46	100	60	FALSE	2
2012	4	1	2	NEGATIVE	12	11.6	54	90	60	FALSE	2
2012	19	2	2	NEGATIVE	9	10.1	64	100	70	TRUE	1
2012	16	2	2	NEGATIVE	11.3	9.4	70	90	80	FALSE	2
2012	7	1	2	NEGATIVE	11	9	73	100	60	FALSE	2
2012	12	1	2	NEGATIVE	11.6	13	63	120	70	FALSE	2
2012	8	1	2	NEGATIVE	12	12	55	140	80	FALSE	2
2012	32	3	2	NEGATIVE	9.1	8.4	71	100	80	TRUE	1
2012	25	3	2	NEGATIVE	9.8	12.8	70	90	50	TRUE	1
2012	20	2	2	NEGATIVE	9.4	9.4	47	100	60	TRUE	1
2012	36	3	2	NEGATIVE	9.8	13	60	120	80	TRUE	1
2012	33	3	2	NEGATIVE	8	13	50	100	60	TRUE	1
2012	4	1	2	NEGATIVE	11.6	8.9	67	150	80	FALSE	2
2012	16	2	2	NEGATIVE	6.8	12.1	60	130	80	TRUE	1
2012	28	3	2	NEGATIVE	11.9	12.3	65	110	70	FALSE	2
2012	4	1	2	NEGATIVE	11.2	13	65	100	60	FALSE	2
2012	24	2	2	NEGATIVE	9.4	13	66	100	60	TRUE	1
2012	32	3	1	POSITIVE	12.3	-	70	90	60	FALSE	2
2012	24	2	2	NEGATIVE	11.2	-	62	116	70	FALSE	2
2012	28	3	2	NEGATIVE	11.2	12.3	58	90	50	FALSE	2
2012	20	2	2	NEGATIVE	10.5	11.2	75	100	70	TRUE	1
2012	21	2	2	NEGATIVE	9.8	6.9	55	90	55	TRUE	1
2012	28	3	2	NEGATIVE	11.5	12	70	100	60	FALSE	2
2012	18	2	2	NEGATIVE	7.6	7.2	65	110	50	TRUE	1
2012	24	2	2	NEGATIVE	11.2	-	67	120	80	FALSE	2
2012	28	3	1	POSITIVE	11.6	-	57	120	70	FALSE	2
2012	28	3	2	NEGATIVE	11.6	13	61	100	50	FALSE	2
2012	4	1	2	NEGATIVE	11.2	-	65	100	70	FALSE	2
2012	24	2	2	NEGATIVE	12.7	11.6	55	100	50	FALSE	2
2012	30	3	2	NEGATIVE	11.3	13.8	52	100	60	FALSE	2
2012	12	1	1	POSITIVE	9.4	-	58	110	60	TRUE	1
2012	18	2	2	NEGATIVE	9.9	-	53	100	60	TRUE	1
2012	34	3	2	NEGATIVE	9.1	9.1	63	120	70	TRUE	1
2012	30	3	1	POSITIVE	12.5	-	68	110	60	FALSE	2
2012	14	2	2	NEGATIVE	10.5	13	76	90	50	TRUE	1
2012	28	3	2	NEGATIVE	13	-	68	151	87	FALSE	2
2012	4	1	2	NEGATIVE	7	-	55	120	60	TRUE	1
2012	30	3	2	NEGATIVE	10.8	-	69	110	50	TRUE	1
2012	30	3	2	NEGATIVE	11.9	11.2	59	100	60	FALSE	2
2012	4	1	2	NEGATIVE	8.3	-	46	100	60	TRUE	1
2012	18	2	2	NEGATIVE	12.3	13.4	50	130	90	FALSE	2
2012	8	1	2	NEGATIVE	9.4	-	59	110	60	TRUE	1
2012	19	2	2	NEGATIVE	11.9	-	72	100	60	FALSE	2
2012	16	2	2	NEGATIVE	13.2	-	54	105	52	FALSE	2
2012	4	1	2	NEGATIVE	11.7	11.6	60	110	70	FALSE	2
2012	4	1	2	NEGATIVE	12	-	46	120	70	FALSE	2
2012	4	1	2	NEGATIVE	10.1	13.8	50	100	60	TRUE	1
2012	34	3	2	NEGATIVE	12.7	-	64	90	60	FALSE	2
2012	33	3	2	NEGATIVE	11.6	-	49	110	70	FALSE	2
2012	4	1	2	NEGATIVE	7.6	-	63	110	70	TRUE	1
2012	4	1	2	NEGATIVE	8.7	-	50	110	70	TRUE	1
2012	8	1	1	POSITIVE	5.4	-	45	100	50	TRUE	1
2012	33	3	1	POSITIVE	12.3	13.6	57	110	70	FALSE	2
2012	10	1	2	NEGATIVE	12.7	9.8	72	110	70	FALSE	2
2012	20	2	2	NEGATIVE	9.4	-	55	100	76	TRUE	1
2012	20	2	2	NEGATIVE	13.1	-	54	120	70	FALSE	2
2012	36	3	2	NEGATIVE	12.2	12.2	66	110	60	FALSE	2
2012	20	2	2	NEGATIVE	11.6	-	47	110	70	FALSE	2
2012	4	1	2	NEGATIVE	13.4	9.4	65	100	80	FALSE	2
2012	24	2	2	NEGATIVE	12.9	-	54	110	70	FALSE	2
2012	24	2	2	NEGATIVE	10.1	-	52	90	50	TRUE	1
2012	4	1	1	POSITIVE	7.2	-	49	110	70	TRUE	1
2012	12	1	2	NEGATIVE	9.1	-	49	110	70	TRUE	1
2012	4	1	2	NEGATIVE	11.6	-	61	120	70	FALSE	2
2013	26	3	2	NEGATIVE	8.3		70	110	60	TRUE	1
2013	4	1	2	NEGATIVE	13.4		78	100	60	FALSE	2
2013	16	2	2	NEGATIVE	9.1		65	90	60	TRUE	1
2013	16	2	2	NEGATIVE	11.2		49	110	70	FALSE	2
2013	12	1	2	NEGATIVE	9.4		62	90	50	TRUE	1
2013	19	2	2	NEGATIVE	9.4	11.2	55	90	50	TRUE	1
2013	20	2	2	NEGATIVE	9.8	10.1	80	110	80	TRUE	1
2013	30	3		FALSE	13	9.1	68	100	50	FALSE	2
2013	12	1	2	NEGATIVE	10.6		94	100	60	TRUE	1
2013	4	1	1	POSITIVE	13.4		51	100	60	FALSE	2
2013	14	2	1	POSITIVE	10.9	11.2	60	120	80	TRUE	1
2013	16	2	2	NEGATIVE	9.1		88	120	70	TRUE	1
2013	16	2	2	NEGATIVE	9.1		54	110	70	TRUE	1
2013	23	2	2	NEGATIVE	8.7	7.6	58	100	60	TRUE	1
2013	30	3	2	NEGATIVE	9.4		66	110	70	TRUE	1
2013	24	2	2	NEGATIVE	10.8		52	100	50	TRUE	1
2013	19	2		FALSE	10.9		56	110	60	TRUE	1
2013	20	2	2	NEGATIVE	9.8	9.4	62	110	70	TRUE	1
2013	16	2	2	NEGATIVE	1.2		48	120	80	TRUE	1
2013	18	2	2	NEGATIVE	10.7		57	100	60	TRUE	1
2013	4	1	2	NEGATIVE	14.1		45	110	70	FALSE	2
2013	13	2	2	NEGATIVE	12.3		50	100	60	FALSE	2
2013	4	1	2	NEGATIVE	13	10.1	53	100	70	FALSE	2
2013	8	1	1	POSITIVE	9.5		47	110	60	TRUE	1
2013	6	1	2	NEGATIVE	10.5		81	90	60	TRUE	1
2013	4	1	2	NEGATIVE	10.8		50	100	50	TRUE	1
2013	4	1	2	NEGATIVE	10.5			110	70	TRUE	1
2013	16	2	2	NEGATIVE	9.4		72	100	70	TRUE	1
2013	6	1	2	NEGATIVE	8.7	11.6	79	100	60	TRUE	1
2013	18	2	2	NEGATIVE	9.4	9.8	75	110	60	TRUE	1
2013	28	3	2	NEGATIVE	10.9	11.6	76	120	70	TRUE	1
2013	40	3	2	NEGATIVE		13.3	78	110	80	TRUE	1
2013	4	1	2	NEGATIVE	10.1		49	90	70	TRUE	1
2013	12	1	2	NEGATIVE	8.3		63	110	80	TRUE	1
2013	16	2	2	NEGATIVE	10.7		62	110	80	TRUE	1
2013	8	1	2	NEGATIVE	9.8	11	72	90	60	TRUE	1
2013	24	2		FALSE	10.2		53	110	80	TRUE	1
2013	8	1	2	NEGATIVE	10.1		68	100	60	TRUE	1
2013	16	2	2	NEGATIVE	9.8	10.1	59	130	90	TRUE	1
2013	26	3	2	NEGATIVE	7.2	9.1	49	120	60	TRUE	1
2013	20	2	2	NEGATIVE	10.5		61	140	90	TRUE	1
2013	4	1	2	NEGATIVE	10.9		48	100	70	TRUE	1
2013	4	1	2	NEGATIVE	13.4		45	100	60	FALSE	2
2013	4	1		FALSE	10.9		48	100	60	TRUE	1
2013	4	1	2	NEGATIVE	7.2		50	120	70	TRUE	1
2013	24	2		FALSE	8.2		50	100	70	TRUE	1
2013	30	3	2	NEGATIVE	10.2		82	100	60	TRUE	1
2013	12	1	2	NEGATIVE	10.3		60	110	60	TRUE	1
2013	14	2	2	NEGATIVE	8.8		52	130	70	TRUE	1
2013	12	1		FALSE	10.8		55	130	70	TRUE	1
2013	24	2	2	NEGATIVE	11.2		52	120	70	FALSE	2
2013	32	3	2	NEGATIVE	11.2		54	110	50	FALSE	2
2013	14	2		FALSE	7		67	110	60	TRUE	1
2013	20	2		FALSE	9.1		63	120	60	TRUE	1
2013	20	2		FALSE	9		63	90	50	TRUE	1
2013	16	2	2	NEGATIVE	9.5		77	110	60	TRUE	1
2013	12	1	2	NEGATIVE	13.4		44	100	80	FALSE	2
2013	14	2		FALSE	12.3		56	110	70	FALSE	2
2013	8	1	2	NEGATIVE	11.1		56	110	90	FALSE	2
2013	27	3	2	NEGATIVE		13.4	64	120	60	TRUE	1
2013	4	1	2	NEGATIVE	12.8			110	60	FALSE	2
2013	4	1	2	NEGATIVE	14.5		75	100	80	FALSE	2
2013	4	1	2	NEGATIVE	12.7		56	130	70	FALSE	2
2013	12	1		FALSE	9.8		53	100	60	TRUE	1
2013	16	2	2	NEGATIVE	9.8		59	110	60	TRUE	1
2013	4	1	2	NEGATIVE	11.2		49	120	60	FALSE	2
2013	12	1	2	NEGATIVE	11.9		58	110	70	FALSE	2
2013	16	2	2	NEGATIVE	12.4		65	120	80	FALSE	2
2013	8	1	2	NEGATIVE	12		60	120	70	FALSE	2
2013	8	1	1	POSITIVE	13		82	110	70	FALSE	2
2013	12	1	2	NEGATIVE	10.1		48	100	60	TRUE	1
2013	8	1	2	NEGATIVE	12.3		50	110	1900-02-28	FALSE	2
2013	12	1	2	NEGATIVE	11.6		64	110	60	FALSE	2
2013	24	2	2	NEGATIVE	10.5		61	120	80	TRUE	1
2013	20	2	2	NEGATIVE	11.6		52	100	60	FALSE	2
2013	12	1	2	NEGATIVE	13		77	120	60	FALSE	2
2013	20	2	2	NEGATIVE	13.8		70	100	60	FALSE	2
2013	18	2	2	NEGATIVE	15.9		67	100	80	FALSE	2
2013	16	2	2	NEGATIVE	7.2		61	110	70	TRUE	1
2013	8	1	2	NEGATIVE	10.5		67	100	60	TRUE	1
2013	4	1	2	NEGATIVE	13.3		65	120	70	FALSE	2
2013	12	1	2	NEGATIVE	11.6		64	130	90	FALSE	2
2013	12	1	2	NEGATIVE	12.2		75	110	80	FALSE	2
2013	16	2	2	NEGATIVE	8.3		49	120	80	TRUE	1
2013	16	2		FALSE	9.1		58	100	70	TRUE	1
2013	8	1	2	NEGATIVE	7.6		60	100	70	TRUE	1
2013	8	1	2	NEGATIVE	8.3		65	110	60	TRUE	1
2013	12	1	2	NEGATIVE	14.8		55	100	50	FALSE	2
2013	24	2	2	NEGATIVE	5.8		70	100	70	TRUE	1
2013	4	1	2	NEGATIVE	8.6		64	110	60	TRUE	1
2013	32	3	2	NEGATIVE		10.9	60	120	80	TRUE	1
2013	12	1	2	NEGATIVE	10.9		82	120	60	TRUE	1
2013	28	3	2	NEGATIVE	8.3		52	100	70	TRUE	1
2013	16	2	2	NEGATIVE	11.2		62	80	60	FALSE	2
2013	8	1	2	NEGATIVE	12.9		70	90	50	FALSE	2
2013	8	1	2	NEGATIVE	13.4		57	85	50	FALSE	2
2013	20	2		FALSE	9.8		47	100	60	TRUE	1
2013	32	3		FALSE	12.6		55	110	70	FALSE	2
2013	6	1	2	NEGATIVE	10.9		52	110	80	TRUE	1
2013	16	2	2	NEGATIVE	9.4		48	100	50	TRUE	1
2013	8	1	2	NEGATIVE	9.1		69	100	60	TRUE	1
2014	27	3	2	NEGATIVE	12.3	13.4	68	120	50	FALSE	2
2014	32	3	2	NEGATIVE	9.1	8.3	64	90	60	TRUE	1
2014	12	1	2	NEGATIVE	10.9	11	52	100	60	TRUE	1
2014	12	1	1	POSITIVE	11.8	-	64	100	60	FALSE	2
2014	28	3	2	NEGATIVE	11.9	-	66	100	60	FALSE	2
2014	12	1	2	NEGATIVE	9.8	-	52	100	60	TRUE	1
2014	24	2	2	NEGATIVE	9.3	8.3	68	90	60	TRUE	1
2014	8	1	2	NEGATIVE	11.9	9.5	61	110	60	FALSE	2
2014	8	1	2	NEGATIVE	13.3	-	49	90	50	FALSE	2
2014	18	2	2	NEGATIVE	10.1	12.7	55	100	60	TRUE	1
2014	12	1	2	NEGATIVE	7.2	9.3	60	110	70	TRUE	1
2014	4	1	2	NEGATIVE	9.1	8.5	65	110	70	TRUE	1
2014	7	1	2	NEGATIVE	11.2	11.5	88	120	80	FALSE	2
2014	22	2	2	NEGATIVE	10.1	8.3	62	100	70	TRUE	1
2014	4	1	2	NEGATIVE	8.3	-	54	90	60	TRUE	1
2014	34	3	2	NEGATIVE	13.4	11.5	55	120	80	FALSE	2
2014	18	2	2	NEGATIVE	12	10.2	51	90	60	FALSE	2
2014	15	2	2	NEGATIVE	10.1	9.5	67	100	60	TRUE	1
2014	12	1	2	NEGATIVE	10.5	8.9	44	90	50	TRUE	1
2014	12	1	2	NEGATIVE	10.5	9.2	56	110	70	TRUE	1
2014	16	2	2	NEGATIVE	10.1	9.5	53	100	60	TRUE	1
2014	28	3	2	NEGATIVE	11.9	11.9	62	130	90	FALSE	2
2014	24	2	2	NEGATIVE	10.1	9.2	66	100	70	TRUE	1
2014	24	2	2	NEGATIVE	7.5	8.3	52	105	63	TRUE	1
2014	32	3	2	NEGATIVE	7.2	10.5	54	160	70	TRUE	1
2014	12	1	2	NEGATIVE	13.4	10.1	50	110	70	FALSE	2
2014	7	1	2	NEGATIVE	12.3	10.5	41	100	60	FALSE	2
2014	8	1	2	NEGATIVE	11.6	-	65	120	60	FALSE	2
2014	8	1	2	NEGATIVE	12.7	-	63	90	50	FALSE	2
2014	3	1	2	NEGATIVE	13.4	-	62	100	50	FALSE	2
2014	6	1	2	NEGATIVE	15.2	-	70	120	80	FALSE	2
2014	20	2	2	NEGATIVE	8	13.4	90	100	80	TRUE	1
2014	18	2	2	NEGATIVE	10.9	12.3	51	100	60	TRUE	1
2014	12	1	2	NEGATIVE	10.4	-	54	110	60	TRUE	1
2014	22	2	2	NEGATIVE	9.4	-	50	120	70	TRUE	1
2014	16	2	2	NEGATIVE	12.4	-	65	100	60	FALSE	2
2014	26	3	2	NEGATIVE	10.8	-	64	100	60	TRUE	1
2014	18	2	2	NEGATIVE	11.2	10	51	90	60	FALSE	2
2014	16	2	2	NEGATIVE	9.1	-	63	90	60	TRUE	1
2014	8	1	2	NEGATIVE	9.8	14	52	110	70	TRUE	1
2014	12	1	2	NEGATIVE	9.4	-	63	90	50	TRUE	1
2014	20	2	2	NEGATIVE	11	-	51	100	60	FALSE	2
2014	12	1	2	NEGATIVE	8.7	-	58	120	90	TRUE	1
2014	8	1	2	NEGATIVE	13	-	85	110	60	FALSE	2
2014	12	1	2	NEGATIVE	13.7	9.2	69	100	60	FALSE	2
2014	24	2	2	NEGATIVE	10.1	-	51	110	70	TRUE	1
2014	11	1	2	NEGATIVE	9.1	-	48	90	60	TRUE	1
2014	32	3	2	NEGATIVE	14.5	-	70	90	50	FALSE	2
2014	16	2	2	NEGATIVE	12.3	-	81	110	60	FALSE	2
2014	8	1	2	NEGATIVE	11.9	-	62	100	70	FALSE	2
2014	12	1	2	NEGATIVE	8	-	62	110	70	TRUE	1
2014	8	1	1	POSITIVE	11	-	61	100	70	FALSE	2
2014	12	1	2	NEGATIVE	7.9	-	80	90	70	TRUE	1
2014	32	3	2	NEGATIVE	14.1	11.8	67	110	70	FALSE	2
2014	10	1	2	NEGATIVE	14.7	-	70	110	60	FALSE	2
2014	8	1	2	NEGATIVE	14	-	87	110	90	FALSE	2
2014	12	1	2	NEGATIVE	12	8.6	58	90	60	FALSE	2
2014	8	1	2	NEGATIVE	10.9	-	54	100	60	TRUE	1
2014	16	2	2	NEGATIVE	8	-	62	100	60	TRUE	1
2014	12	1	2	NEGATIVE	7	11.1	62	110	70	TRUE	1
2014	22	2	2	NEGATIVE	10.9	-	76	110	60	TRUE	1
2014	28	3	2	NEGATIVE	13	-	78	110	60	FALSE	2
2014	35	3	2	NEGATIVE	10.2	-	75	100	1900-02-28	TRUE	1
2014	16	2	2	NEGATIVE	15.5	-	59	90	50	FALSE	2
2014	20	2	2	NEGATIVE	6.5	-	20	100	60	TRUE	1
2014	12	1	2	NEGATIVE	10	-	54	100	60	TRUE	1
2014	12	1	2	NEGATIVE	7.6	9.2	61	110	60	TRUE	1
2014	19	2	2	NEGATIVE	11.9	11.7	50	90	60	FALSE	2
2014	24	2	2	NEGATIVE	9.1	9.1	59	80	40	TRUE	1
2014	18	2	2	NEGATIVE	7.7	8.2	90	120	80	TRUE	1
2014	18	2	2	NEGATIVE	7.2	-	52	110	70	TRUE	1
2014	30	3	2	NEGATIVE	10.5	-	42	90	50	TRUE	1
2014	8	1	2	NEGATIVE	11.8	-	70	140	80	FALSE	2
2014	8	1	2	NEGATIVE	12.9	-	67	110	70	FALSE	2
2014	8	1	2	NEGATIVE	12.6	-	76	110	70	FALSE	2
2014	28	3	2	NEGATIVE	10.1	-	87	110	70	TRUE	1
2014	16	2	2	NEGATIVE	9.8	-	63	110	60	TRUE	1
2014	24	2	2	NEGATIVE	8.7	-	44	100	60	TRUE	1
2014	16	2	2	NEGATIVE	11	-	61	110	60	FALSE	2
2014	8	1	2	NEGATIVE	8.8	9.4	82	120	70	TRUE	1
2014	8	1	2	NEGATIVE	10.1	-	91	100	70	TRUE	1
2014	11	1	2	NEGATIVE	10.3	-	64	98	64	TRUE	1
2014	24	2	2	NEGATIVE	8.7	-	63	100	50	TRUE	1
2014	25	3	2	NEGATIVE	11.5	-	64	100	60	FALSE	2
2014	8	1	2	NEGATIVE	11	-	54	90	60	FALSE	2
2014	16	2	2	NEGATIVE	11.8	-	71	110	70	FALSE	2
2014	16	2	2	NEGATIVE	9.7	-	60	100	55	TRUE	1
2014	20	2	2	NEGATIVE	11.8	-	-	120	80	FALSE	2
2014	25	3	2	NEGATIVE	11.5	-	59	110	80	FALSE	2
2014	22	2	2	NEGATIVE	8.6	-	53	100	70	TRUE	1
2014	31	3	2	NEGATIVE	6.5	-	53	110	60	TRUE	1
2014	16	2	2	NEGATIVE	8.3	-	64	100	60	TRUE	1
2014	12	1	2	NEGATIVE	10.8	-	63	100	50	TRUE	1
2014	18	2	2	NEGATIVE	11.3	-	49	90	60	FALSE	2
2014	8	1	2	NEGATIVE	9.9	-	62	90	60	TRUE	1
2014	16	2	2	NEGATIVE	12.4	-	73	120	70	FALSE	2
2014	18	2	2	NEGATIVE	12.2	-	48	100	50	FALSE	2
2014	11	1	2	NEGATIVE	12.2	-	49	100	60	FALSE	2
2014	8	1	2	NEGATIVE	11.3	7	70	100	60	FALSE	2
2014	16	2	2	NEGATIVE	13.8	-	71	120	60	FALSE	2
2015	20	2	2	NEGATIVE	12.7	-	64	116	66	FALSE	2
2015	4	1	1	POSITIVE	13.4	-	71	113	67	FALSE	2
2015	12	1	2	NEGATIVE	8.6	-	51	112	60	TRUE	1
2015	4	1	2	NEGATIVE	10.5	-	52	108	7	TRUE	1
2015	12	1	2	NEGATIVE	8.7	-	60	91	57	TRUE	1
2015	10	1	2	NEGATIVE	10.4	-	57		70	TRUE	1
2015	16	2	2	NEGATIVE	13.1	-	69	100	60	FALSE	2
2015	4	1	2	NEGATIVE	12.5	12.7	82	100	60	FALSE	2
2015	4	1	2	NEGATIVE	12.8	-	86	120	70	FALSE	2
2015	28	3	2	NEGATIVE	10.4	-	65	120	80	TRUE	1
2015	4	1	2	NEGATIVE	11.2	-	41	109	68	FALSE	2
2015	7	1	2	NEGATIVE	11.4	9.4	51	113	73	FALSE	2
2015	4	1	2	NEGATIVE	12.4	-	45	120	79	FALSE	2
2015	4	1	2	NEGATIVE	11.6	-	72	100	60	FALSE	2
2015	4	1	2	NEGATIVE	9.6	-	56	121	67	TRUE	1
2015	22	2	2	NEGATIVE	9.3	-	56	106	80	TRUE	1
2015	12	1	1	POSITIVE	9.3	-	75	122	7	TRUE	1
2015	16	2	2	NEGATIVE	8.9	-	63	114	64	TRUE	1
2015	4	1	2	NEGATIVE	11.2	-	64	100	70	FALSE	2
2015	23	2	2	NEGATIVE	10.6	11	58	120	70	TRUE	1
2015	4	1	2	NEGATIVE	8.6	-	60	115	61	TRUE	1
2015	4	1	2	NEGATIVE	10.8	-	55	113	74	TRUE	1
2015	20	2	2	NEGATIVE	8.4	-	44	103	58	TRUE	1
2015	10	1	2	NEGATIVE	9.2	-	64	108	69	TRUE	1
2015	4	1	2	NEGATIVE	12.4	-	45	120	79	FALSE	2
2015	4	1	2	NEGATIVE	13.8	-	47	124	67	FALSE	2
2015	4	1	2	NEGATIVE	8.7	-	75	132	75	TRUE	1
2015	4	1	2	NEGATIVE	9.7	-	59	108	69	TRUE	1
2015	24	2	2	NEGATIVE	8.6	-	57	100	60	TRUE	1
2015	9	1	2	NEGATIVE	12.6	-	83	124	78	FALSE	2
2015	20	2	2	NEGATIVE	7.1	-	80	110	60	TRUE	1
2015	10	1	1	POSITIVE	7.6	-	67	113	64	TRUE	1
2015	4	1	2	NEGATIVE	8.2	-	50	90	60	TRUE	1
2015	18	2	2	NEGATIVE	8	-	62	110	80	TRUE	1
2015	22	2	2	NEGATIVE	8.3	-	59	110	65	TRUE	1
2015	7	1	2	NEGATIVE	11.9	-	61	100	70	FALSE	2
2015	28	3	2	NEGATIVE	9.2	-	84	110	70	TRUE	1
2015	24	2	2	NEGATIVE	8.9	-	62	100	60	TRUE	1
2015	10	1	2	NEGATIVE	7.3	-	55	110	70	TRUE	1
2015	12	1	2	NEGATIVE	9.6	-	55	120	60	TRUE	1
2015	4	1	2	NEGATIVE	9.3	-	71	100	60	TRUE	1
2015	18	2	2	NEGATIVE	11.4	-	46	110	60	FALSE	2
2015	16	2	2	NEGATIVE	9.3	-	44	90	70	TRUE	1
2015	20	2	2	NEGATIVE	9.8	-	86	90	60	TRUE	1
2015	20	2	2	NEGATIVE	8.7	-	46	110	60	TRUE	1
2015	23	2	2	NEGATIVE	8.8	-	74	95	65	TRUE	1
2015	18	2	1	POSITIVE	10.6	-	58	100	70	TRUE	1
2015	20	2	2	NEGATIVE	8.3	-	58	101	60	TRUE	1
2015	4	1	2	NEGATIVE	9.3	-	57	105	69	TRUE	1
2015	15	2	2	NEGATIVE	12	-	64	111	56	FALSE	2
2015	11	1	2	NEGATIVE	9.6	-	55	90	60	TRUE	1
2015	20	2	2	NEGATIVE	9.4	-	60	100	70	TRUE	1
2015	6	1	2	NEGATIVE	10.8	-	61	110	60	TRUE	1
2015	12	1	2	NEGATIVE	12	-	53	110	60	FALSE	2
2015	9	1	2	NEGATIVE	11.4	-	87		-	FALSE	2
2015	22	2	2	NEGATIVE	10.7	-	54	121	67	TRUE	1
2015	20	2	2	NEGATIVE	8.9	-	58	110	60	TRUE	1
2015	9	1	2	NEGATIVE	9	-	60	99	62	TRUE	1
2015	4	1	2	NEGATIVE	8.1	-	53	100	60	TRUE	1
2015	26	3	1	POSITIVE	9.7	-	52	110	70	TRUE	1
2015	8	1	2	NEGATIVE	10.2	-	65	100	60	TRUE	1
2015	18	2	2	NEGATIVE	13.5	-	60	100	70	FALSE	2
2015	8	1	2	NEGATIVE	10.8	-	71	120	70	TRUE	1
2015	8	1	1	POSITIVE	9.2	-	80	119	75	TRUE	1
2015	23	2	2	NEGATIVE	11.3	-	35	109	69	FALSE	2
2015	23	2	2	NEGATIVE	7.8	-	65	100	80	TRUE	1
2015	16	2	2	NEGATIVE	9	-	54	100	60	TRUE	1
2015	4	1	2	NEGATIVE	9.7	-	66	120	60	TRUE	1
2015	14	2	2	NEGATIVE	9.8	-	85	90	60	TRUE	1
2015	16	2	2	NEGATIVE	9.9	-	55	100	60	TRUE	1
2015	36	3	2	NEGATIVE	7.1	-	51	90	60	TRUE	1
2015	20	2	2	NEGATIVE	10.9	-	66	110	70	TRUE	1
2015	8	1	2	NEGATIVE	7.2	-	40	100	60	TRUE	1
2015	16	2	2	NEGATIVE	8.2	-	64	100	60	TRUE	1
2015	18	2	2	NEGATIVE	9.2	-	70	90	60	TRUE	1
2015	4	1	2	NEGATIVE	10.1	-	50	118	66	TRUE	1
2015	30	3	2	NEGATIVE	10.6	-	64	100	70	TRUE	1
2015	16	2	2	NEGATIVE	7.2	-	43	90	60	TRUE	1
2015	20	2	2	NEGATIVE	8	-	59	100	60	TRUE	1
2015	4	1	2	NEGATIVE	11.3	-	48	100	70	FALSE	2
2015	4	1	2	NEGATIVE	11.2	-	51	100	70	FALSE	2
2015	24	2	2	NEGATIVE	9.3	-	60	100	55	TRUE	1
2015	8	1	2	NEGATIVE	10.4	-	70	120	70	TRUE	1
2015	8	1	2	NEGATIVE	8.6	-	47	90	50	TRUE	1
2015	19	2	2	NEGATIVE	10.8	-	47	100	60	TRUE	1
2015	4	1	2	NEGATIVE	9.6	-	53	100	60	TRUE	1
2015	32	3	2	NEGATIVE	9.8	-	72	100	60	TRUE	1
2015	4	1	2	NEGATIVE	11.4	-	-	100	70	FALSE	2
2015	18	2	2	NEGATIVE	8.1	-	65	109	53	TRUE	1
2015	26	3	2	NEGATIVE	7.6	-	68	110	70	TRUE	1
2015	24	2	2	NEGATIVE	7.8	7.9	60	100	60	TRUE	1
2015	8	1	2	NEGATIVE	10.9	-	76	100	60	TRUE	1
2015	9	1	2	NEGATIVE	9.8	-	59	120	90	TRUE	1
2015	14	2	2	NEGATIVE	8.5	-	56	100	70	TRUE	1
2015	35	3	2	NEGATIVE	9.9	-	67	100	70	TRUE	1
2015	6	1	2	NEGATIVE	9.5	-	81	130	90	TRUE	1
2015	4	1	1	POSITIVE	11.6	-	64	100	70	FALSE	2
2015	4	1	2	NEGATIVE	7.5	-	66	100	72	TRUE	1
2015	4	1	1	POSITIVE	7.6	-	66	110	70	TRUE	1
2015	12	1	2	NEGATIVE	9	-	55	100	70	TRUE	1
2011	21	2	2	NEGATIVE	10.8	-	50	100	60	TRUE	1
2011	25	3	2	NEGATIVE	11.7	-	45	100	70	FALSE	2
2011	28	3	2	NEGATIVE	9.7	-	80	110	70	TRUE	1
2011	4	1	2	NEGATIVE	12.3	-	60	110	70	FALSE	2
2011	4	1	2	NEGATIVE	11.8	-	52	100	60	FALSE	2
2011	4	1	2	NEGATIVE	10.2	-	50	80	50	TRUE	1
2011	29	3	2	NEGATIVE	10.1	-	67	90	50	TRUE	1
2011	25	3	2	NEGATIVE	14.8	-	53	90	50	FALSE	2
2011	4	1	2	NEGATIVE	10.2	-	49	100	70	TRUE	1
2011	4	1	2	NEGATIVE	15.1	-	65	100	70	FALSE	2
2011	20	2	2	NEGATIVE	12.6	-	51	100	50	FALSE	2
2011	18	2	2	NEGATIVE	13.6	-	53	100	60	FALSE	2
2011	23	2	2	NEGATIVE	10.2	-	50	110	60	TRUE	1
2011	15	2	2	NEGATIVE	11.5	-	58	100	70	FALSE	2
2011	4	1	2	NEGATIVE	13.4	-	44	110	60	FALSE	2
2011	32	3	2	NEGATIVE	10.8	-	76	110	70	TRUE	1
2011	40	3	2	NEGATIVE	9.6	-	84	120	90	TRUE	1
2011	34	3	2	NEGATIVE	9.8	-	60	110	70	TRUE	1
2011	24	2	2	NEGATIVE	9.6	-	51	110	60	TRUE	1
2011	21	2	2	NEGATIVE	11	-	56	100	60	FALSE	2
2011	14	2	2	NEGATIVE	10.7	-	57	110	80	TRUE	1
2011	4	1	2	NEGATIVE	12	-	82	110	70	FALSE	2
2011	4	1	2	NEGATIVE	11.4	-	60	120	70	FALSE	2
2011	4	1	2	NEGATIVE	9.2	-	46	100	70	TRUE	1
2011	28	3	2	NEGATIVE	11	-	78	100	80	FALSE	2
2011	12	1	2	NEGATIVE	11.7	-	64	110	70	FALSE	2
2011	20	2	2	NEGATIVE	9.7	-	51	100	60	TRUE	1
2011	11	1	2	NEGATIVE	10.9	-	61	90	60	TRUE	1
2011	4	1	2	NEGATIVE	10.8	-	48	90	50	TRUE	1
2011	16	2	2	NEGATIVE	11.4	-	65	100	60	FALSE	2
2011	22	2	2	NEGATIVE	9.1	11.7	48	90	50	TRUE	1
2011	16	2	2	NEGATIVE	9.2	-	54	90	50	TRUE	1
2011	14	2	2	NEGATIVE	10	-	51	100	60	TRUE	1
2011	4	1	2	NEGATIVE	10.9	-	54	100	60	TRUE	1
2011	4	1	2	NEGATIVE	12.5	-	65	100	50	FALSE	2
2011	22	2	2	NEGATIVE	12	-	54	110	70	FALSE	2
2011	36	3	1	POSITIVE	8.6	8.6	58	100	60	TRUE	1
2011	26	3	2	NEGATIVE	9.1	-	62	100	60	TRUE	1
2011	23	2	2	NEGATIVE	10	-	60	110	70	TRUE	1
2011	4	1	2	NEGATIVE	10.7	-	52	100	60	TRUE	1
2011	19	2	2	NEGATIVE	9.3	-	58	100	70	TRUE	1
2011	26	3	2	NEGATIVE	10.6	-	69	110	70	TRUE	1
2011	4	1	2	NEGATIVE	12	-	62	110	60	FALSE	2
2011	16	2	2	NEGATIVE	10.2	-	65	90	60	TRUE	1
2011	4	1	2	NEGATIVE	10.4	-	57	100	60	TRUE	1
2011	22	2	2	NEGATIVE	11	-	54	90	70	FALSE	2
2011	4	1	2	NEGATIVE	12.2	-	59	100	50	FALSE	2
2011	17	2	2	NEGATIVE	9.9	-	47	110	70	TRUE	1
2011	10	1	2	NEGATIVE	9.1	-	52	110	50	TRUE	1
2011	21	2	2	NEGATIVE	10.1	-	59	120	70	TRUE	1
2011	19	2	2	NEGATIVE	9.1	-	53	120	70	TRUE	1
2011	25	3	2	NEGATIVE	9.9	-	65	90	70	TRUE	1
2011	4	1	2	NEGATIVE	11.8	-	53	100	60	FALSE	2
2011	27	3	2	NEGATIVE	8.4	-	66	100	60	TRUE	1
2011	26	3	2	NEGATIVE	9.1	-	69	100	60	TRUE	1
2011	28	3	2	NEGATIVE	9.8	-	58	110	60	TRUE	1
2011	4	1	2	NEGATIVE	12.8	-	50	90	50	FALSE	2
2011	20	2	2	NEGATIVE	10.4	-	55	100	70	TRUE	1
2011	23	2	2	NEGATIVE	10.8	-	50	100	80	TRUE	1
2011	4	1	2	NEGATIVE	10	-	71	110	70	TRUE	1
2011	4	1	2	NEGATIVE	10.5	-	68	100	70	TRUE	1
2011	4	1	2	NEGATIVE	10.6	-	58	90	60	TRUE	1
2011	4	1	2	NEGATIVE	11.2	-	45	90	60	FALSE	2
2011	4	1	2	NEGATIVE	9.6	-	65	100	70	TRUE	1
2011	4	1	1	POSITIVE	9.9	-	47	90	50	TRUE	1
2011	26	3	2	NEGATIVE	10.2	-	46	110	70	TRUE	1
2011	18	2	2	NEGATIVE	7.6	-	51	100	60	TRUE	1
2011	20	2	2	NEGATIVE	9	-	55	90	50	TRUE	1
2011	16	2	2	NEGATIVE	9.7	-	46	110	50	TRUE	1
2011	4	1	2	NEGATIVE	10	-	66	100	60	TRUE	1
2011	4	1	2	NEGATIVE	12.9	-	49	110	80	FALSE	2
2011	20	2	2	NEGATIVE	10.7	-	50	110	70	TRUE	1
2011	33	3	2	NEGATIVE	10.2	-	64	10	70	TRUE	1
2011	18	2	2	NEGATIVE	10.3	-	45	100	50	TRUE	1
2011	20	2	2	NEGATIVE	10.7	-	54	110	60	TRUE	1
2011	25	3	2	NEGATIVE	10.4	-	60	110	60	TRUE	1
2011	13	2	2	NEGATIVE	10.5	-	62	130	60	TRUE	1
2011	16	2	2	NEGATIVE	10.7	-	62	110	60	TRUE	1
2011	15	2	2	NEGATIVE	107	-	79	120	60	FALSE	2
2011	4	1	2	NEGATIVE	11.3	-	52	100	60	FALSE	2
2011	4	1	2	NEGATIVE	10.6	-	60	117	72	TRUE	1
2011	26	3	2	NEGATIVE	10.8	-	60	100	60	TRUE	1
2011	28	3	2	NEGATIVE	11.1	-	63	130	90	FALSE	2
2011	4	1	2	NEGATIVE	11	-	69	100	60	FALSE	2
2011	23	2	2	NEGATIVE	11.2	-	61	110	60	FALSE	2
2011	4	1	2	NEGATIVE	9.5	7.4	45	110	60	TRUE	1
2011	35	3	2	NEGATIVE	10.1	10.1	64	110	60	TRUE	1
2011	4	1	2	NEGATIVE	12.1	-	88	120	70	FALSE	2
2011	28	3	2	NEGATIVE	9	-	64	110	80	TRUE	1
2011	8	1	2	NEGATIVE	9.5	-	52	110	80	TRUE	1
2011	4	1	2	NEGATIVE	9.1	-	39	110	60	TRUE	1
2011	29	3	2	NEGATIVE	8.6	-	51	110	60	TRUE	1
2011	4	1	2	NEGATIVE	10.1	-	58	110	70	TRUE	1
2011	30	3	2	NEGATIVE	10.3	-	60	100	60	TRUE	1
2011	25	3	2	NEGATIVE	6.5	-	96	100	70	TRUE	1
2011	17	2	2	NEGATIVE	9.7	-	57	90	60	TRUE	1
2011	16	2	2	NEGATIVE	9.9	-	50	100	60	TRUE	1
2011	18	2	2	NEGATIVE	9.1	-	48	100	60	TRUE	1
2011	16	2	2	NEGATIVE	12.2	-	69	110	70	FALSE	2
2011	24	2	2	NEGATIVE	10.5	-	70	110	70	TRUE	1
2012	20	2	2	NEGATIVE	12	-	54	110	60	FALSE	2
2012	4	1	2	NEGATIVE	10.8	-	57	100	60	TRUE	1
2012	20	2	2	NEGATIVE	9.6	-	68	110	70	TRUE	1
2012	23	2	2	NEGATIVE	7.8	-	68	100	60	TRUE	1
2012	31	3	2	NEGATIVE	9.7	-	50	90	60	TRUE	1
2012	37	3	2	NEGATIVE	10.1	-	86	100	60	TRUE	1
2012	33	3	2	NEGATIVE	11.5	-	64	130	60	FALSE	2
2012	16	2	2	NEGATIVE	10.7	-	60	130	70	TRUE	1
2012	22	2	2	NEGATIVE	10.9	-	53	110	60	TRUE	1
2012	25	3	2	NEGATIVE	10.7	-	64	124	82	TRUE	1
2012	40	3	1	POSITIVE	10.9	-	65	100	70	TRUE	1
2012	32	3	2	NEGATIVE	12.1	-	57	100	60	FALSE	2
2012	36	3	2	NEGATIVE	7.8	7.8	50	110	60	TRUE	1
2012	36	3	2	NEGATIVE	11.1	11.1	95	100	80	FALSE	2
2012	30	3	2	NEGATIVE	11.9	-	64	90	50	FALSE	2
2012	34	3	2	NEGATIVE	10.3	-	55	110	70	TRUE	1
2012	20	2	2	NEGATIVE	10.6	-	62	100	50	TRUE	1
2012	12	1	2	NEGATIVE	13.1	-	75	110	70	FALSE	2
2012	24	2	2	NEGATIVE	11.5	-	67	90	60	FALSE	2
2012	15	2	2	NEGATIVE	10.6	-	54	100	50	TRUE	1
2012	35	3	2	NEGATIVE	11.4	-	65	110	60	FALSE	2
2012	4	1	2	NEGATIVE	10	-	47	90	50	TRUE	1
2012	35	3	2	NEGATIVE	8.7	-	52	110	60	TRUE	1
2012	30	3	2	NEGATIVE	10	-	65	100	60	TRUE	1
2012	16	2	2	NEGATIVE	11.6	-	55	120	70	FALSE	2
2012	16	2	2	NEGATIVE	11.8	-	55	100	60	FALSE	2
2012	29	3	2	NEGATIVE	11.9	-	58	80	50	FALSE	2
2012	4	1	2	NEGATIVE	11.1	-	55	120	80	FALSE	2
2012	32	3	1	POSITIVE	10.6	-	87	100	60	TRUE	1
2012	30	3	2	NEGATIVE	11.3	9.7	50	100	60	FALSE	2
2012	14	2	2	NEGATIVE	11.3	-	53	90	60	FALSE	2
2012	28	3	2	NEGATIVE	7.9	-	60	100	70	TRUE	1
2012	18	2	2	NEGATIVE	13	-	67	110	60	FALSE	2
2012	33	3	2	NEGATIVE	10	-	52	100	60	TRUE	1
2012	31	3	2	NEGATIVE	12.2	-	68	90	50	FALSE	2
2012	4	1	2	NEGATIVE	11.1	-	63	100	60	FALSE	2
2012	4	1	2	NEGATIVE	14.7	-	55	100	50	FALSE	2
2012	15	2	2	NEGATIVE	8.5	-	48	100	60	TRUE	1
2012	18	2	2	NEGATIVE	10.3	-	46	110	70	TRUE	1
2012	29	3	2	NEGATIVE	8.5	-	69	110	60	TRUE	1
2012	18	2	2	NEGATIVE	10.9	12.4	63	110	50	TRUE	1
2012	40	3	2	NEGATIVE	10.9	10.9	75	120	70	TRUE	1
2012	30	3	2	NEGATIVE	10.5	-	61	90	70	TRUE	1
2012	33	3	2	NEGATIVE	11.5	-	64	100	60	FALSE	2
2012	26	3	2	NEGATIVE	9.5	10	41	100	60	TRUE	1
2012	24	2	2	NEGATIVE	9.1	12.8	52	110	70	TRUE	1
2012	22	2	2	NEGATIVE	11.4	-	55	120	80	FALSE	2
2012	14	2	2	NEGATIVE	8.9	-	50	110	70	TRUE	1
2012	4	1	2	NEGATIVE	11.1	-	66	120	1900-02-28	FALSE	2
2012	4	1	2	NEGATIVE	9.5	-	58	100	60	TRUE	1
2012	14	2	2	NEGATIVE	11.2	-	87	110	80	FALSE	2
2012	18	2	2	NEGATIVE	10	-	65	90	60	TRUE	1
2012	11	1	2	NEGATIVE	9.5	-	53	110	70	TRUE	1
2012	14	2	2	NEGATIVE	8.1	-	75	120	80	TRUE	1
2012	16	2	2	NEGATIVE	8.6	-	55	110	70	TRUE	1
2012	4	1	2	NEGATIVE	12.5	-	74	110	70	FALSE	2
2012	26	3	2	NEGATIVE	10.2	-	54	110	70	TRUE	1
2012	12	1	2	NEGATIVE	10.1	-	55	100	60	TRUE	1
2012	18	2	2	NEGATIVE	10.8	-	71	100	80	TRUE	1
2012	16	2	2	NEGATIVE	11.5	-	75	10	80	FALSE	2
2012	25	3	2	NEGATIVE	10.8	-	62	110	60	TRUE	1
2012	4	1	2	NEGATIVE	12.9	-	59	100	70	FALSE	2
2012	16	2	2	NEGATIVE	9.8	-	54	100	70	TRUE	1
2012	4	1	2	NEGATIVE	10.3	-	54	100	60	TRUE	1
2012	22	2	2	NEGATIVE	9.4	-	53	110	70	TRUE	1
2012	13	2	2	NEGATIVE	14.9	-	91	120	90	FALSE	2
2012	16	2	2	NEGATIVE	9.8	-	60	120	80	TRUE	1
2012	12	1	2	NEGATIVE	11	-	75	90	50	FALSE	2
2012	16	2	2	NEGATIVE	9.5	-	53	90	60	TRUE	1
2012	18	2	2	NEGATIVE	8.3	-	66	120	60	TRUE	1
2012	20	2	2	NEGATIVE	9.7	-	75	100	60	TRUE	1
2012	14	2	1	POSITIVE	9.9	-	52	120	70	TRUE	1
2012	38	3	1	POSITIVE	10.8	10.8	55	100	60	TRUE	1
2012	27	3	2	NEGATIVE	10.4	-	50	110	60	TRUE	1
2012	16	2	2	NEGATIVE	6.7	-	53	120	80	TRUE	1
2012	20	2	2	NEGATIVE	8.2	-	60	100	80	TRUE	1
2012	28	3	2	NEGATIVE	8.9	-	47	80	50	TRUE	1
2012	23	2	2	NEGATIVE	9.2	-	59	80	50	TRUE	1
2012	26	3	2	NEGATIVE	11.6	-	57	10	60	FALSE	2
2012	34	3	2	NEGATIVE	14.5	11.3	64	120	80	FALSE	2
2012	4	1	2	NEGATIVE	12	-	57	100	60	FALSE	2
2012	26	3	2	NEGATIVE	11.8	-	54	90	50	FALSE	2
2012	8	1	2	NEGATIVE	13	-	53	120	70	FALSE	2
2012	4	1	2	NEGATIVE	12.3	-	59	100	60	FALSE	2
2012	4	1	2	NEGATIVE	12.4	-	54	100	70	FALSE	2
2012	4	1	2	NEGATIVE	11.8	-	51	90	50	FALSE	2
2012	4	1	2	NEGATIVE	13.6	-	69	110	70	FALSE	2
2012	26	3	2	NEGATIVE	11.2	-	53	110	70	FALSE	2
2012	33	3	1	POSITIVE	9.4	-	58	130	80	TRUE	1
2012	30	3	2	NEGATIVE	9.7	9.7	66	90	60	TRUE	1
2012	24	2	1	POSITIVE	11	-	60	100	60	FALSE	2
2012	23	2	2	NEGATIVE	13.3	-	65	110	60	FALSE	2
2012	36	3	2	NEGATIVE	11.6	11.6	51	100	50	FALSE	2
2012	25	3	2	NEGATIVE	13.1	-	58	130	70	FALSE	2
2012	16	2	2	NEGATIVE	13	-	59	90	50	FALSE	2
2012	34	3	2	NEGATIVE	11.8	-	65	100	60	FALSE	2
2012	29	3	2	NEGATIVE	8	-	54	100	60	TRUE	1
2012	4	1	2	NEGATIVE	12.1	9.4	45	90	50	FALSE	2
2012	4	1	2	NEGATIVE	9.5	-	54	90	60	TRUE	1
2012	37	3	2	NEGATIVE	9.2	-	70	100	60	TRUE	1
2013	18	2	2	NEGATIVE	13.2	12.8	67	110	60	FALSE	2
2013	23	2	2	NEGATIVE	10.5	11.3	53	110	54	TRUE	1
2013	9	1	2	NEGATIVE	13.2	10	57	105	55	FALSE	2
2013	16	2	2	NEGATIVE	11.9	10.6	53	103	47	FALSE	2
2013	8	1	2	NEGATIVE	10.9		57	100	50	TRUE	1
2013	18	2	2	NEGATIVE	8.7	12.1	71	114	55	TRUE	1
2013	26	3	2	NEGATIVE	14.5		54	95	56	FALSE	2
2013	16	2	2	NEGATIVE	13.6		54	100	58	FALSE	2
2013	25	3	2	NEGATIVE	10.1	9.7	58	102	54	TRUE	1
2013	14	2	2	NEGATIVE	9.5	11.5	68	100	57	TRUE	1
2013	33	3	2	NEGATIVE	14		91	122	84	FALSE	2
2013	34	3	2	NEGATIVE	13.5	12.7	49	109	63	FALSE	2
2013	12	1	2	NEGATIVE	12.5		52	121	72	FALSE	2
2013	20	2	2	NEGATIVE	9.8		53	100	50	TRUE	1
2013	36	3	2	NEGATIVE	10.2	11.9	52	115	62	TRUE	1
2013	20	2	2	NEGATIVE	11.9	12	67	116	71	FALSE	2
2013	32	3	2	NEGATIVE	13.2		70	125	75	FALSE	2
2013	26	3	2	NEGATIVE	12.1	11.9	62	116	70	FALSE	2
2013	27	3	2	NEGATIVE	9.1		58	93	58	TRUE	1
2013	40	3	2	NEGATIVE	11	12.2	82	108	61	FALSE	2
2013	18	2	2	NEGATIVE	11.5		59	113	70	FALSE	2
2013	8	1	2	NEGATIVE	10.8	9.8	74	104	62	TRUE	1
2013	26	3	2	NEGATIVE	11.5	11.7	75	131	71	FALSE	2
2013	15	2	2	NEGATIVE	11.9	10.4	63	11	61	FALSE	2
2013	20	2	2	NEGATIVE	10.5	12.1	70	102	60	TRUE	1
2013	12	1	2	NEGATIVE	10.8		70	167	60	TRUE	1
2013	30	3	2	NEGATIVE	11.9		62	84	52	FALSE	2
2013	20	2	2	NEGATIVE	9.7	12.4	50	124	70	TRUE	1
2013	16	2	2	NEGATIVE	9.5		60	103	56	TRUE	1
2013	8	1	2	NEGATIVE	12.5		67	110	67	FALSE	2
2013	24	2	2	NEGATIVE	11.9		46	107	67	FALSE	2
2013	8	1	2	NEGATIVE	12.7		55	100	50	FALSE	2
2013	22	2	2	NEGATIVE	10.5		68	105	61	TRUE	1
2013	33	3	2	NEGATIVE	12.1		65	100	70	FALSE	2
2013	16	2	2	NEGATIVE	10.5		41	10	90	TRUE	1
2013	16	2	2	NEGATIVE	10.5		48	109	62	TRUE	1
2013	24	2	2	NEGATIVE	10.6		47	95	54	TRUE	1
2013	21	2	2	NEGATIVE	9.8	12	67	105	85	TRUE	1
2013	12	1	2	NEGATIVE	13.6	11.4	60	122	70	FALSE	2
2013	29	3	1	POSITIVE	1.9		60	100	53	TRUE	1
2013	38	3	2	NEGATIVE	11.1	11.3	60	98	61	FALSE	2
2013	20	2	2	NEGATIVE	13.2		68	120	70	FALSE	2
2013	18	2	2	NEGATIVE	11.1	12.5	50	130	70	FALSE	2
2013	14	2	2	NEGATIVE	11.7	7.7	70	122	60	FALSE	2
2013	8	1	2	NEGATIVE	13.9		57	106	62	FALSE	2
2013	22	2	2	NEGATIVE	10.6		51	112	48	TRUE	1
2013	22	2	2	NEGATIVE	11.9	11.7	53	107	67	FALSE	2
2013	8	1	2	NEGATIVE	14.3		54	105	56	FALSE	2
2013	8	1	2	NEGATIVE	13.2	8	75	108	60	FALSE	2
2013	29	3	2	NEGATIVE	12.4	9.2	65	90	70	FALSE	2
2013	12	1	2	NEGATIVE	13.2		76	93	55	FALSE	2
2013	20	2	2	NEGATIVE	9.4		46	109	65	TRUE	1
2013	37	3	2	NEGATIVE	10.2		67	116	60	TRUE	1
2013	8	1	2	NEGATIVE	12.8		47	122	6958	FALSE	2
2013	22	2	2	NEGATIVE	9.9		52	107	58	TRUE	1
2013	21	2	2	NEGATIVE	7.1		60	141	90	TRUE	1
2013	28	3	2	NEGATIVE	9.5		65	95	52	TRUE	1
2013	8	1	2	NEGATIVE	9.8		57	108	50	TRUE	1
2013	8	1	2	NEGATIVE	12		53	112	63	FALSE	2
2013	26	3	2	NEGATIVE	8.6		52	131	64	TRUE	1
2013	21	2	2	NEGATIVE	9.7	11.4	61	131	72	TRUE	1
2013	8	1	2	NEGATIVE	10		59	11	6667	TRUE	1
2013	23	2	2	NEGATIVE	8.2		62	102	67	TRUE	1
2013	28	3	2	NEGATIVE	8		54	110	51	TRUE	1
2013	28	3	2	NEGATIVE	12		59	108	60	FALSE	2
2013	23	2	2	NEGATIVE	9.8		86	102	54	TRUE	1
2013	8	1	1	POSITIVE	12.4		55	109	56	FALSE	2
2013	18	2	2	NEGATIVE	10.8	9.4	70	89	50	TRUE	1
2013	14	2	1	POSITIVE	10.8		62	96	58	TRUE	1
2013	28	3	1	POSITIVE	11.4		68	85	52	FALSE	2
2013	12	1	2	NEGATIVE	12		70	100	70	FALSE	2
2013	18	2	2	NEGATIVE	6.7		62	112	62	TRUE	1
2013	14	2	2	NEGATIVE	11		65	128	68	FALSE	2
2013	18	2	2	NEGATIVE	8.8		54	120	73	TRUE	1
2013	8	1	2	NEGATIVE	9.7		58	94	59	TRUE	1
2013	19	2	2	NEGATIVE	8.1		47	118	79	TRUE	1
2013	8	1	2	NEGATIVE	13.5		70	121	66	FALSE	2
2013	8	1	2	NEGATIVE	13.5		64	108	62	FALSE	2
2013	8	1	2	NEGATIVE	9.6		60	113	76	TRUE	1
2013	22	2	2	NEGATIVE	9.1		65	108	65	TRUE	1
2013	8	1	2	NEGATIVE	10.3		75	124	79	TRUE	1
2013	8	1	2	NEGATIVE	8.1	10.9	55	117	51	TRUE	1
2013	28	3	2	NEGATIVE	9.1	11.3	55	103	48	TRUE	1
2013	8	1	2	NEGATIVE	6.1		55	98	52	TRUE	1
2013	21	2	2	NEGATIVE	11.6		50	118	68	FALSE	2
2013	20	2	2	NEGATIVE	9.8		59	116	94	TRUE	1
2013	12	1	2	NEGATIVE	10		55	107	59	TRUE	1
2013	8	1	2	NEGATIVE	10.6		60	109	52	TRUE	1
2013	21	2	2	NEGATIVE	10		54	107	66	TRUE	1
2013	8	1	2	NEGATIVE	10.8		64	104	57	TRUE	1
2013	13	2	2	NEGATIVE	9.6		80	99	54	TRUE	1
2013	30	3	2	NEGATIVE	11.6		46	10	80	FALSE	2
2013	21	2	2	NEGATIVE	8.4		51	100	53	TRUE	1
2013	28	3	2	NEGATIVE	12.7		57	105	65	FALSE	2
2013	28	3	2	NEGATIVE	9.4		60	91	58	TRUE	1
2013	8	1	2	NEGATIVE	11.6		54	98	60	FALSE	2
2013	20	2	2	NEGATIVE	9.2		68	102	48	TRUE	1
2013	18	2	2	NEGATIVE	9.5		92	120	56	TRUE	1
2013	27	3	2	NEGATIVE	9.2		50	112	70	TRUE	1
2013	16	2	2	NEGATIVE	9.4		49	100	60	TRUE	1
2014	8	1	2	NEGATIVE	8.6		65	112	60	TRUE	1
2014	20	2	2	NEGATIVE	9		53	107	57	TRUE	1
2014	22	2	2	NEGATIVE	9.1		60	116	55	TRUE	1
2014	8	1	2	NEGATIVE	10.9		55	110	63	TRUE	1
2014	15	2	2	NEGATIVE	10.3		43	99	63	TRUE	1
2014	16	2	2	NEGATIVE	9.4		59	96	49	TRUE	1
2014	28	3	2	NEGATIVE	12.3		64	97	67	FALSE	2
2014	20	2	2	NEGATIVE	9.9		70	128	75	TRUE	1
2014	30	3	2	NEGATIVE	8.5		50	95	60	TRUE	1
2014	30	3	2	NEGATIVE	10.6		52	105	65	TRUE	1
2014	10	1	2	NEGATIVE	11.1		48	123	45	FALSE	2
2014	30	3	2	NEGATIVE	9.3		59	111	65	TRUE	1
2014	10	1	2	NEGATIVE	10.1		68	108	6559	TRUE	1
2014	22	2	2	NEGATIVE	9.4		54	85	59	TRUE	1
2014	8	1	2	NEGATIVE	11		60	111	51	FALSE	2
2014	28	3	2	NEGATIVE	10.3		57	132	77	TRUE	1
2014	8	1	2	NEGATIVE	10.9		65	103	83	TRUE	1
2014	14	2	2	NEGATIVE	9.6		59	105	63	TRUE	1
2014	12	1	2	NEGATIVE	11.5		53	106	68	FALSE	2
2014	20	2	2	NEGATIVE	8.7		70	118	69	TRUE	1
2014	16	2	2	NEGATIVE	7.7		50	102	52	TRUE	1
2014	22	2	2	NEGATIVE	12.3		76	90	52	FALSE	2
2014	8	1	2	NEGATIVE	12		60	122	5567	FALSE	2
2014	8	1	2	NEGATIVE	10.8		45	106	67	TRUE	1
2014	8	1	2	NEGATIVE	7.2		47	117	59	TRUE	1
2014	8	1	2	NEGATIVE	11.5		66	17	57	FALSE	2
2014	8	1	2	NEGATIVE	11.8		69	82	1900-03-05	FALSE	2
2014	15	2	1	POSITIVE	10.4		100	112	67	TRUE	1
2014	14	2	2	NEGATIVE	11.2		75	122	80	FALSE	2
2014	22	2	2	NEGATIVE	10.8		76	110	62	TRUE	1
2014	8	1	2	NEGATIVE	11.7		55	115	59	FALSE	2
2014	14	2	2	NEGATIVE	9		60	98	58	TRUE	1
2014	28	3	2	NEGATIVE	7.2		67	108	58	TRUE	1
2014	24	2	2	NEGATIVE	10		61	98	65	TRUE	1
2014	36	3	2	NEGATIVE	12.5		86	105	50	FALSE	2
2014	16	2	2	NEGATIVE	11.7		75	88	47	FALSE	2
2014	13	2	2	NEGATIVE	8.9		49	105	1900-03-08	TRUE	1
2014	20	2	1	POSITIVE	10.7	10.2	56	110	67	TRUE	1
2014	7	1	2	NEGATIVE	9.7		76	111	78	TRUE	1
2014	28	3	1	POSITIVE	10.3		59	123	70	TRUE	1
2014	18	2	2	NEGATIVE	10.8		62	112	60	TRUE	1
2014	24	2	2	NEGATIVE	10.1		59	160	100	TRUE	1
2014	9	1	2	NEGATIVE	12.4		61	101	5	FALSE	2
2014	10	1	2	NEGATIVE	10.4		53	110	70	TRUE	1
2014	10	1	2	NEGATIVE	8.7		49	99	57	TRUE	1
2014	24	2	2	NEGATIVE	10.8		58	87	51	TRUE	1
2014	18	2	2	NEGATIVE	11.4		84	107	62	FALSE	2
2014	25	3	2	NEGATIVE	9.2		55	105	69	TRUE	1
2014	28	3	2	NEGATIVE	9.9		65	121	56	TRUE	1
2014	14	2	2	NEGATIVE	9.7		56	100	59	TRUE	1
2014	11	1	2	NEGATIVE	11.4		68	128	74	FALSE	2
2014	24	2	2	NEGATIVE	8.3		53	120	77	TRUE	1
2014	8	1	2	NEGATIVE	8.9		59	100	60	TRUE	1
2014	22	2	2	NEGATIVE	10		64	114	65	TRUE	1
2014	16	2	2	NEGATIVE	9.3		65	111	75	TRUE	1
2014	8	1	2	NEGATIVE	11.7		92	137	77	FALSE	2
2014	24	2	2	NEGATIVE	11.1		60	107	74	FALSE	2
2014	8	1	2	NEGATIVE	9.1	10.8	66	110	94	TRUE	1
2014	28	3	2	NEGATIVE	10.3		63	120	97	TRUE	1
2014	16	2	2	NEGATIVE	10.3		57	111	67	TRUE	1
2014	26	3	2	NEGATIVE	10.4		52	106	67	TRUE	1
2014	13	2	1	POSITIVE	12		60	126	68	FALSE	2
2014	26	3	2	NEGATIVE	9.5		65	140	100	TRUE	1
2014	28	3	2	NEGATIVE	12.3		51	99	56	FALSE	2
2014	13	2	2	NEGATIVE	10.5		68	12	67	TRUE	1
2014	30	3	2	NEGATIVE	10.6		61		61	TRUE	1
2014	12	1	2	NEGATIVE	9		50	111	68	TRUE	1
2014	35	3	2	NEGATIVE	10.2		72	109	65	TRUE	1
2014	33	3	2	NEGATIVE	10.1		65	112	64	TRUE	1
2014	20	2	2	NEGATIVE	8.9		64	107	70	TRUE	1
2014	11	1	2	NEGATIVE	10.9		53	107	70	TRUE	1
2014	19	2	2	NEGATIVE	9.1		60	120	67	TRUE	1
2014	17	2	2	NEGATIVE	11.2		57	110	62	FALSE	2
2014	16	2	2	NEGATIVE	6.5		60	127	69	TRUE	1
2014	10	1	2	NEGATIVE	12.1		64	102	61	FALSE	2
2014	13	2	2	NEGATIVE	11.1		77	120	60	FALSE	2
2014	22	2	2	NEGATIVE	11.7		53	112	54	FALSE	2
2014	29	3	2	NEGATIVE	10.8		79	108	63	TRUE	1
2014	8	1	2	NEGATIVE	13.7		53	102	55	FALSE	2
2014	26	3	2	NEGATIVE	7.3		56	143	63	TRUE	1
2014	14	2	2	NEGATIVE	13.3		50	97	54	FALSE	2
2014	24	2	2	NEGATIVE	11.2		75	108	52	FALSE	2
2014	8	1	2	NEGATIVE	10.7		62	101	63	TRUE	1
2014	12	1	2	NEGATIVE	12.9		51	121	72	FALSE	2
2014	8	1	2	NEGATIVE	11.6		50	110	70	FALSE	2
2014	18	2	1	POSITIVE	9.8		78	117	59	TRUE	1
2014	28	3	2	NEGATIVE	8.9		58	111	65	TRUE	1
2014	17	2	2	NEGATIVE	11.6		47	104	52	FALSE	2
2014	20	2	2	NEGATIVE	11		50	98	69	FALSE	2
2014	9	1	2	NEGATIVE	9		57	107	74	TRUE	1
2014	17	2	2	NEGATIVE	9.4		58	130	50	TRUE	1
2014	8	1	2	NEGATIVE	11.1		95	100	60	FALSE	2
2014	25	3	2	NEGATIVE	10.1		58	121	67	TRUE	1
2014	8	1	2	NEGATIVE	12		60	131	81	FALSE	2
2014	11	1	2	NEGATIVE	11.6		50	112	76	FALSE	2
2014	24	2	2	NEGATIVE	5.8		51	99	67	TRUE	1
2014	20	2	2	NEGATIVE	8.8		55	119	60	TRUE	1
2014	8	1	2	NEGATIVE	11.5	10.8	65	113	60	FALSE	2
2014	25	3	2	NEGATIVE	12		65	125	63	FALSE	2
2014	18	2	2	NEGATIVE	9.8		58	124	70	TRUE	1
2014	23	2	2	NEGATIVE	10		59		45	TRUE	1
2015	8	1	2	NEGATIVE	12.3		52			FALSE	2
2015	22	2	2	NEGATIVE	12.7		56			FALSE	2
2015	28	3	2	NEGATIVE	8.7		75			TRUE	1
2015	20	2	2	NEGATIVE	13.2		70			FALSE	2
2015	27	3	2	NEGATIVE	9.8		70			TRUE	1
2015	9	1	2	NEGATIVE	9.5		63			TRUE	1
2015	18	2	2	NEGATIVE	9.3		55			TRUE	1
2015	17	2	1	POSITIVE	12.3		58			FALSE	2
2015	8	1	1	POSITIVE	15.3	12	51			FALSE	2
2015	28	3	2	NEGATIVE	10.3		54			TRUE	1
2015	11	1	1	POSITIVE	13.2		68			FALSE	2
2015	8	1	2	NEGATIVE	8.5		57			TRUE	1
2015	16	2	2	NEGATIVE	11.6	10.4	69			FALSE	2
2015	16	2	2	NEGATIVE	11.6		53			FALSE	2
2015	18	2	2	NEGATIVE	11.9		81			FALSE	2
2015	24	2	1	POSITIVE	11		56			FALSE	2
2015	17	2	2	NEGATIVE	12.8		62			FALSE	2
2015	11	1	1	POSITIVE	12.2		67			FALSE	2
2015	8	1	2	NEGATIVE	9.7	11.8	65			TRUE	1
2015	22	2	2	NEGATIVE	11.1		60			FALSE	2
2015	20	2	2	NEGATIVE	11.9		67			FALSE	2
2015	18	2	2	NEGATIVE	10.8		72			TRUE	1
2015	8	1	2	NEGATIVE	13.3		50			FALSE	2
2015	21	2	2	NEGATIVE	11		82			FALSE	2
2015	22	2	2	NEGATIVE	12.5		60			FALSE	2
2015	20	2	2	NEGATIVE	11.6	12.8	60			FALSE	2
2015	22	2	2	NEGATIVE	12.4		90			FALSE	2
2015	13	2	1	POSITIVE	13.5		65			FALSE	2
2015	10	1	2	NEGATIVE	10.5	11.5	57			TRUE	1
2015	30	3	2	NEGATIVE	11.2		69			FALSE	2
2015	16	2	2	NEGATIVE	13.5		62			FALSE	2
2015	30	3	1	POSITIVE	12		66			FALSE	2
2015	8	1	2	NEGATIVE	12.4	9.8	43			FALSE	2
2015	26	3	2	NEGATIVE	12.6		77			FALSE	2
2015	7	1	2	NEGATIVE	10		44			TRUE	1
2015	34	3	1	POSITIVE	9.4		68			TRUE	1
2015	20	2	2	NEGATIVE	9		62			TRUE	1
2015	8	1	2	NEGATIVE	10.8		66			TRUE	1
2015	23	2	2	NEGATIVE	12.1	11	68			FALSE	2
2015	18	2	2	NEGATIVE	9.3		60			TRUE	1
2015	20	2	2	NEGATIVE	12.6		63			FALSE	2
2015	12	1	2	NEGATIVE	8.1		55			TRUE	1
2015	16	2	2	NEGATIVE	13.4		50			FALSE	2
2015	20	2	2	NEGATIVE	11.7		45			FALSE	2
2015	7	1	2	NEGATIVE	12.2		50			FALSE	2
2015	35	3	2	NEGATIVE	9.3		72			TRUE	1
2015	23	2	2	NEGATIVE	10.8		51			TRUE	1
2015	17	2	2	NEGATIVE	9.2		64			TRUE	1
2015	17	2	1	POSITIVE	10.1		53			TRUE	1
2015	12	1	2	NEGATIVE	7.6		50			TRUE	1
2015	30	3	2	NEGATIVE	10.5	-	65	120	77	TRUE	1
2015	8	1	2	NEGATIVE	10.5	-	52	100	60	TRUE	1
2015	4	1	2	NEGATIVE	12	-	57	114	65	FALSE	2
2015	4	1	2	NEGATIVE	12.9	-	64	111	75	FALSE	2
2015	14	2	2	NEGATIVE	14	-	68	137	77	FALSE	2
2015	33	3	2	NEGATIVE	10.4	9.8	57	107	74	TRUE	1
2015	4	1	2	NEGATIVE	8.5	-	86	110	94	TRUE	1
2015	10	1	2	NEGATIVE	10.2	-	50	120	97	TRUE	1
2015	12	1	2	NEGATIVE	12.9	-	66	111	67	FALSE	2
2015	14	2	2	NEGATIVE	11.1	-	87	106	67	FALSE	2
2015	20	2	2	NEGATIVE	10.4	-	62	126	68	TRUE	1
2015	10	1	2	NEGATIVE	12.3	-	97	140	400	FALSE	2
2015	12	1	2	NEGATIVE	10.7	-	60	99	56	TRUE	1
2015	12	1	2	NEGATIVE	11.9	-	69	123	67	FALSE	2
2015	16	2	2	NEGATIVE	10.6	12.7	64	111	61	TRUE	1
2015	22	2	2	NEGATIVE	12.1	-	72	128	68	FALSE	2
2015	20	2	2	NEGATIVE	11.1	-	69	109	65	FALSE	2
2015	18	2	2	NEGATIVE	11.9	13.6	48	112	64	FALSE	2
2015	26	3	2	NEGATIVE	11.5	-	67	107	70	FALSE	2
2015	25	3	2	NEGATIVE	12.1	-	67	107	70	FALSE	2
2015	20	2	2	NEGATIVE	10.4	-	47	120	67	TRUE	1
2015	11	1	2	NEGATIVE	10.3	-	44	110	62	TRUE	1
2015	20	2	2	NEGATIVE	9.6	11.5	84	127	69	TRUE	1
2015	27	3	2	NEGATIVE	11	-	60	102	61	FALSE	2
2015	30	3	2	NEGATIVE	10.7	-	68	120	60	TRUE	1
2015	14	2	1	POSITIVE	10.3	-	50	112	54	TRUE	1
2015	13	2	2	NEGATIVE	14.5	-	81	108	63	FALSE	2
2015	6	1	2	NEGATIVE	12	-	53	102	55	FALSE	2
2015	4	1	2	NEGATIVE	8.4	-	62	143	63	TRUE	1
2015	12	1	2	NEGATIVE	9.3	-	46	97	54	TRUE	1
2015	33	3	2	NEGATIVE	11.2	-	75	108	52	FALSE	2
2015	18	2	2	NEGATIVE	8.7	-	55	101	63	TRUE	1
2015	25	3	2	NEGATIVE	11.9	-	62	121	72	FALSE	2
2015	25	3	2	NEGATIVE	10.9	-	42	110	70	TRUE	1
2015	23	2	2	NEGATIVE	11.1	-	63	117	59	FALSE	2
2015	20	2	2	NEGATIVE	7.6	-	52	111	65	TRUE	1
2015	26	3	2	NEGATIVE	8.4	-	52	104	52	TRUE	1
2015	4	1	2	NEGATIVE	13.9	-	48	98	69	FALSE	2
2015	4	1	2	NEGATIVE	14.6	-	45	107	74	FALSE	2
2015	15	2	2	NEGATIVE	11.7	-	69	130	80	FALSE	2
2015	11	1	2	NEGATIVE	10.2	-	62	100	60	TRUE	1
2015	20	2	2	NEGATIVE	12.3	-	60	121	67	FALSE	2
2015	16	2	2	NEGATIVE	12.1	-	68	131	81	FALSE	2
2015	4	1	2	NEGATIVE	11.1	-	61	112	76	FALSE	2
2015	4	1	2	NEGATIVE	13.6	-	39	99	70	FALSE	2
2015	8	1	2	NEGATIVE	9.4	9.7	63	119	60	TRUE	1
2015	22	2	2	NEGATIVE	10.2	-	49	113	60	TRUE	1
2015	24	2	2	NEGATIVE	10.1	-	65	125	63	TRUE	1
2015	16	2	2	NEGATIVE	11.5	-	34	124	70	FALSE	2
2015	24	2	2	NEGATIVE	12.8	-	63	87	45	FALSE	2
